# Supplementary material for: Preconditioned Chorionic Villus Mesenchymal Stem/Stromal Cells (CVMSCs) Minimize the Invasive Phenotypes of Breast Cancer Cell Line MDA231 In Vitro
Source: Int J Mol Sci. 2023 May 31;24(11):9569. doi: 10.3390/ijms24119569 (PMC10253955; doi:10.3390/ijms24119569)
Supplement: Supplementary file 1 [file ijms-24-09569-s001.zip]

Archive with 1 entries (1 files):
- ijms-2293480-supplementary.pdf
